# Supplementary material for: A Multi-Modal AI-Driven Cohort Selection Tool to Predict Suboptimal Non-Responders to Aflibercept Loading-Phase for Neovascular Age-Related Macular Degeneration: PRECISE Study Report 1
Source: J Clin Med. 2023 Apr 20;12(8):3013. doi: 10.3390/jcm12083013 (PMC10142969; doi:10.3390/jcm12083013)
Supplement: Supplementary file 1 [file jcm-12-03013-s001.zip]

Archive with 1 entries (1 files):
- jcm-2185982-supplementary.pdf
